# Supplementary material for: Exclusive breastfeeding practice during COVID-19 pandemic in West Java Indonesia: A cross-sectional study
Source: PLoS One. 2024 May 23;19(5):e0303386. doi: 10.1371/journal.pone.0303386 (PMC11115227; doi:10.1371/journal.pone.0303386)
Supplement: S1 Dataset — (XLSX) [file pone.0303386.s001.xlsx]

## Sheet: 1310_DatasetEBF (1)
OnlyBF	Age_cat	Education_cat	MotherEmployment	HouseholdIncome	MotherKnowledge_cat	MotherAttitude_cat	SelfEfficacyCategory	EIBF	BMIPregnant_cat	EverInfectedCOVID19	MotherConsumeHerbs	MotherDoBreastcare	FFQ_cat	BirthDeliveryPlace_cat
0	1	0	0	1	0	1	0	0	0	1	1	1	0	1
1	1	0	1	0	1	1	1	1	0	1	1	0	1	0
1	0	0	1	0	0	0	1	1	1	1	0	0	0	0
0	1	0	0	0	0	0	0	0	1	1	1	0	0	2
0	1	0	0	1	0	1	1	0	1	1	0	0	0	1
1	0	0	1	0	0	0	1	1	1	1	1	1	1	0
0	1	0	0	0	0	0	1	0	1	1	0	0	0	0
0	0	0	0	1	0	0	0	0	1	0	0	0	0	1
0	0	0	1	0	0	0	1	0	1	1	0	0	0	2
0	1	0	0	1	0	1	1	0	1	1	0	1	0	1
1	1	0	1	0	1	0	1	1	1	1	1	0	1	2
1	0	0	1	0	1	1	1	1	1	1	0	0	1	0
1	1	0	0	0	1	0	1	1	1	1	1	0	0	0
1	0	0	0	1	0	0	0	0	1	1	0	0	0	0
0	1	1	0	1	0	1	1	0	1	0	0	0	1	0
1	1	0	0	0	0	0	1	1	1	1	0	0	1	0
1	1	1	0	0	1	1	1	0	1	1	1	0	0	2
1	1	0	1	0	1	1	1	1	1	1	0	0	0	0
0	1	0	0	0	0	0	1	0	1	1	0	0	0	0
1	0	0	1	0	0	0	1	1	1	1	1	0	0	0
0	0	0	0	0	0	0	1	0	1	0	0	1	1	1
0	0	0	1	0	0	0	0	1	1	1	0	0	0	1
0	1	0	1	0	0	1	1	0	1	1	0	1	1	0
0	0	0	0	1	0	1	1	0	1	1	0	1	1	1
1	1	0	1	0	0	0	1	1	1	1	0	0	0	2
1	1	1	0	1	1	1	1	1	1	1	0	0	1	1
1	1	0	0	1	1	1	1	1	1	0	0	0	1	0
1	1	0	1	0	1	0	1	1	1	1	0	0	0	0
1	1	0	1	0	0	0	1	1	1	1	0	0	1	2
1	1	1	0	1	1	1	1	1	1	1	1	1	1	2
1	1	1	1	1	1	1	1	1	1	1	0	0	0	2
1	1	1	1	1	1	1	1	1	1	1	0	0	1	2
0	1	0	1	0	1	1	1	0	1	1	0	0	0	0
0	1	0	0	1	0	0	1	0	1	0	0	0	1	0
1	1	0	1	0	1	0	1	1	1	1	0	0	1	1
1	1	0	1	1	1	0	1	1	1	1	1	1	1	0
0	1	0	1	0	0	0	1	1	1	1	1	0	0	2
1	1	0	1	0	1	1	1	1	1	1	1	0	0	0
1	0	0	1	1	1	1	1	1	1	1	0	0	1	0
0	1	0	0	0	0	1	1	1	1	1	0	0	0	2
1	1	0	1	0	0	0	1	1	1	1	0	0	0	2
0	1	0	0	0	0	1	1	0	1	1	0	1	0	0
1	1	0	1	1	1	0	1	1	1	1	0	0	1	2
0	0	1	0	0	0	0	0	0	1	1	1	0	1	0
1	1	1	0	1	1	1	1	0	1	1	1	1	0	2
1	0	0	1	1	1	1	1	1	1	1	0	1	1	2
1	1	0	0	1	1	1	1	1	1	1	0	0	0	0
0	1	0	1	0	0	1	1	0	1	1	0	0	0	0
0	1	0	0	0	0	0	0	0	1	1	0	0	0	2
1	1	0	1	1	1	1	1	1	1	0	0	0	1	1
1	0	0	1	1	1	1	1	1	1	1	0	1	1	1
1	1	0	1	0	1	0	0	1	1	1	0	0	0	0
1	1	0	1	0	1	0	1	1	1	1	0	0	0	2
1	1	0	1	0	1	1	1	1	1	1	1	0	1	0
1	1	0	1	1	1	1	1	1	1	1	0	0	0	0
0	1	0	0	0	0	0	1	0	1	1	1	0	0	0
1	1	0	1	1	1	1	1	1	1	1	0	1	1	1
1	1	0	0	1	0	0	1	0	1	1	1	0	1	2
1	1	0	1	1	1	1	1	1	1	1	1	1	1	0
0	1	0	0	0	0	1	1	0	1	1	1	1	0	0
0	1	1	0	1	0	0	1	0	1	0	0	0	0	2
1	0	0	0	0	1	1	1	1	1	1	0	0	1	0
0	1	0	0	1	1	1	1	0	1	1	1	1	0	0
1	0	0	1	0	1	1	1	1	0	1	0	0	1	0
0	0	0	0	0	0	0	1	0	0	1	0	0	0	1
1	1	0	1	1	1	1	1	1	0	1	0	0	1	0
0	1	0	1	0	0	0	1	1	0	1	0	0	1	0
0	1	0	0	0	0	0	1	0	0	1	0	1	1	0
1	0	0	0	0	0	0	1	0	0	1	0	0	0	2
1	1	0	1	1	1	1	1	1	0	1	0	0	1	0
0	1	1	0	0	0	0	1	0	0	1	0	0	0	2
1	1	0	0	0	0	0	1	1	0	1	0	0	1	0
1	1	0	1	0	1	1	1	1	0	1	1	0	1	2
1	1	1	1	1	1	1	1	1	0	1	0	0	0	2
0	1	0	0	0	0	1	1	0	0	1	1	0	1	0
0	0	0	1	0	0	0	1	1	0	1	0	0	0	2
1	0	1	0	0	1	1	1	1	0	1	0	0	1	2
1	1	1	1	1	1	1	1	1	0	1	0	0	1	2
1	1	0	1	0	1	1	1	1	0	1	0	1	1	2
1	1	1	0	1	1	1	1	1	0	1	1	0	0	0
1	1	0	0	1	1	1	1	1	0	1	0	0	1	0
1	1	1	0	1	1	1	1	0	0	1	0	1	1	2
1	1	0	0	1	1	1	1	1	0	1	0	0	0	0
1	1	0	1	0	1	1	1	1	0	0	0	0	0	2
1	1	1	1	0	1	1	0	1	0	1	0	0	1	0
1	1	0	0	0	1	1	1	1	0	1	0	0	1	2
0	0	0	1	0	0	0	1	1	0	1	1	0	0	0
1	1	1	1	0	1	1	1	1	0	0	1	1	0	2
0	0	0	1	0	0	0	1	0	0	1	1	0	1	2
0	0	0	1	0	0	0	0	1	0	1	0	0	0	2
0	1	0	0	0	0	0	1	0	0	1	1	0	1	0
0	0	0	0	1	0	1	0	0	0	1	0	0	1	2
1	1	0	1	1	1	1	1	1	0	1	0	0	1	0
1	1	0	0	0	1	1	1	1	0	1	0	1	0	1
1	1	0	0	0	1	0	0	1	0	1	1	0	0	0
1	1	0	1	0	1	1	1	1	0	1	0	0	1	2
1	0	0	1	0	1	0	1	1	0	1	0	0	1	0
0	0	0	0	1	0	0	1	0	0	1	0	0	1	0
1	1	1	0	1	1	1	1	0	0	1	0	0	0	2
1	1	1	1	1	1	1	1	1	0	1	0	1	1	2
0	0	0	1	0	0	0	0	1	0	1	0	0	1	0
1	0	0	1	0	1	1	1	1	0	0	1	0	0	0
0	1	0	0	1	0	0	1	0	0	1	1	0	1	0
0	1	0	1	0	0	1	0	1	0	1	0	1	0	1
1	1	0	1	1	1	1	1	1	0	1	0	0	0	0
1	1	0	1	0	1	0	0	1	0	1	0	0	1	0
1	0	0	1	0	0	0	0	1	0	1	1	0	1	2
0	1	0	0	0	0	0	0	0	0	1	0	1	1	2
0	0	0	0	1	1	1	0	1	0	0	1	0	1	2
1	0	0	1	0	0	0	1	1	0	1	0	0	0	0
1	1	0	1	0	0	0	1	1	0	1	0	0	1	2
1	1	1	1	1	1	1	1	1	0	1	0	0	1	0
0	1	0	0	1	0	1	1	0	0	0	0	1	1	1
0	1	0	0	0	0	1	1	0	0	1	1	0	0	0
0	0	0	1	1	0	0	1	0	0	1	0	0	1	0
0	0	0	0	0	0	0	0	0	0	1	0	0	1	2
0	1	0	1	0	0	1	1	0	0	1	1	0	0	0
0	1	0	0	1	0	1	1	0	0	1	0	0	1	0
1	1	0	1	0	1	1	1	1	0	1	0	0	1	1
1	1	0	1	0	1	0	0	1	0	1	0	0	0	2
1	0	0	0	0	1	0	1	1	0	1	0	0	1	2
1	1	0	1	0	0	1	1	1	0	1	0	0	0	2
0	1	0	0	0	0	1	1	0	0	1	0	0	0	0
1	1	1	1	0	1	1	1	1	0	1	0	0	1	0
1	1	0	1	0	1	1	1	1	0	1	0	0	0	0
0	1	0	0	1	0	0	1	0	0	0	0	1	0	0
1	1	0	1	1	1	1	1	1	0	0	0	0	1	1
1	1	0	1	0	1	0	1	1	0	1	1	1	1	2
1	1	0	1	1	1	0	1	1	0	1	0	1	0	2
1	1	0	0	1	1	1	1	1	0	1	0	0	0	2
0	1	0	0	0	0	1	1	0	0	1	0	0	0	1
0	1	1	0	1	0	1	1	0	0	1	0	0	1	0
0	1	0	0	1	0	0	1	0	0	1	0	0	0	0
1	0	0	0	0	1	1	1	0	0	1	0	0	1	2
1	0	0	1	0	0	0	1	1	0	1	0	0	1	1
1	0	0	0	0	1	0	1	1	0	1	0	0	0	0
1	1	0	0	1	0	0	1	0	0	1	0	0	0	1
0	1	0	0	0	0	0	1	0	0	1	1	0	0	1
1	0	0	1	0	0	0	1	1	0	1	0	0	0	1
0	0	0	1	1	0	1	1	0	0	1	0	0	0	0
1	1	1	1	0	1	1	1	1	0	1	1	1	1	2
1	1	0	1	0	1	0	1	1	0	1	0	0	0	2
1	1	0	0	1	1	1	1	0	0	1	1	1	1	0
0	1	0	1	0	1	1	1	0	0	1	0	0	0	2
0	1	0	0	0	0	0	1	0	0	1	0	1	0	0
0	1	0	0	0	0	0	0	0	0	1	0	1	1	0
0	1	0	1	1	0	0	1	0	0	1	1	0	1	1
0	1	0	0	0	0	1	0	0	0	1	1	0	0	1
0	1	0	0	1	1	1	1	0	0	1	1	1	1	0
1	1	0	1	1	0	1	1	1	0	1	1	0	1	2
1	1	0	1	1	1	1	1	1	0	1	0	1	1	2
0	1	0	1	1	0	1	1	0	0	1	0	1	1	1
1	1	0	1	0	1	1	1	1	0	1	1	0	1	2
0	1	0	0	1	0	0	0	0	0	1	0	0	1	2
0	1	0	0	0	0	0	1	0	0	1	0	0	0	0
1	0	0	1	0	1	1	1	1	0	1	0	0	1	2
0	1	0	0	0	0	0	1	0	0	1	0	0	1	2
0	0	0	0	1	0	0	0	0	0	1	1	0	0	0
1	1	0	1	1	0	0	1	1	0	1	0	0	0	2
1	1	0	1	1	1	1	1	1	0	1	0	0	1	1
1	1	1	1	1	1	1	1	1	0	1	0	1	1	2
0	0	0	0	0	0	0	1	1	0	1	0	0	1	2
1	1	1	1	0	1	0	1	1	0	1	1	0	1	0
0	1	0	0	0	0	0	1	0	0	1	1	0	1	2
0	1	0	0	0	0	0	1	0	0	1	0	0	1	1
1	0	0	1	0	1	1	1	1	0	1	0	0	1	2
0	0	0	0	0	0	0	1	0	0	1	0	0	0	2
1	1	0	1	0	1	1	1	1	0	1	1	0	0	2
1	0	0	1	0	1	1	1	1	0	1	0	0	0	0
0	0	0	0	0	0	0	0	0	0	1	0	0	1	2
1	0	0	1	1	1	0	1	1	0	1	0	1	1	0
0	1	0	1	1	0	1	1	0	0	1	0	1	0	1
1	1	0	1	0	1	1	1	1	0	1	0	0	0	1
1	1	0	1	0	1	0	1	1	0	1	0	1	0	0
1	1	0	1	1	1	1	1	1	0	1	0	0	1	2
1	1	0	0	0	1	1	1	1	0	1	0	0	1	2
0	1	0	1	1	1	1	1	0	0	1	0	0	1	0
1	0	0	1	0	1	1	1	1	0	1	0	0	1	2
0	1	0	0	1	0	1	1	0	0	0	0	0	0	0
0	1	0	0	1	1	1	1	0	0	1	0	0	0	2
0	1	0	1	1	1	1	1	0	0	1	0	0	0	2
1	1	0	0	0	1	1	1	0	0	1	0	0	0	0
0	1	0	1	1	0	0	1	0	0	1	1	1	1	0
1	1	0	0	0	1	1	1	0	0	1	0	0	1	2
1	1	0	0	1	1	1	1	1	0	1	0	0	1	2
1	1	0	1	1	0	0	1	1	0	1	0	0	0	0
1	0	0	1	0	0	0	0	1	0	1	0	0	0	0
0	1	0	0	0	0	0	1	0	0	1	0	0	0	2
1	1	1	1	1	1	1	1	1	0	0	0	0	1	2
1	1	0	1	0	1	1	1	1	0	1	0	0	1	0
0	1	0	0	1	0	1	1	0	0	0	1	0	0	1
0	1	0	0	0	0	0	0	0	0	1	0	0	1	0
1	0	0	0	0	0	0	1	0	0	1	1	0	0	2
0	1	0	0	1	0	0	1	0	0	1	1	0	1	2
1	0	0	1	1	1	1	1	1	0	1	0	1	1	1
0	1	0	1	1	0	1	1	0	0	1	0	1	1	1
1	1	0	1	1	1	0	1	1	0	1	0	0	0	2
0	0	0	1	1	0	0	1	1	0	1	1	0	0	2
0	1	1	0	0	0	0	1	0	0	1	0	1	0	1
1	1	0	1	0	1	1	1	1	0	1	0	0	1	2
1	1	0	1	1	1	1	1	1	0	1	0	0	1	1
0	1	0	1	0	0	1	0	0	0	1	0	1	1	2
1	1	0	1	0	1	0	1	1	0	1	0	0	1	1
0	1	0	0	0	0	1	1	0	0	0	0	0	0	0
1	1	0	0	0	1	0	1	1	0	1	0	1	1	0
1	1	0	1	1	1	1	1	1	0	1	1	0	1	2
